# Supplementary material for: Representing mutations for predicting cancer drug response
Source: Bioinformatics. 2024 Jun 28;40(Suppl 1):i160–8. doi: 10.1093/bioinformatics/btae209 (PMC11256944; doi:10.1093/bioinformatics/btae209)
Supplement: btae209_Supplementary_Data [file btae209_supplementary_data.zip › btae209_Supplementary_Data/Wall.178.sup.4.xlsx]

## Sheet: Sheet1
1st Author	Year	Month	Paper	Model Name
Iorio et al	2016	July	A Landscape of Pharmacogenomic Interactions in Cancer	na
Ding	2018	Feb	Precision Oncology Beyond Targeted Therapy: Combining Omics Data with Machine Learning Matches the Majority of Cancer Cells to Effective Therapeutics	na
Chang	2018	June	Cancer Drug Response Profile scan (CDRscan): A Deep Learning Model That Predicts Drug Effectiveness from Cancer Genomic Signature	CDRScan
Zuo	2021	Sep	SWnet: a deep learning model for drug response prediction from cancer genomic signatures and compound chemical structures	SWnet
Fang	2018	Oct	A quantile regression forest based method to predict drug response and assess prediction reliability	QRF
Yan	2022	Sept	Deep Graph and Sequence Representation Learning for Drug Response Prediction	DGSDRP
Wang	2022	March	A multi-view multi-omics model for cancer drug response prediction	MvMo
Peng	2021	Aug	Predicting Drug Response Based on Multi-Omics Fusion and Graph Convolution	MOFGCN
Peng	2023	May	Improving drug response prediction based on two-space graph convolution	TSGCNN
Nguyen	2022	Apr	Graph Transformer for drug response prediction	GraOmicDRP
Nguyen	2022	Apr	Integrating Molecular Graph Data of Drugs and Multiple -Omic Data of Cell Lines for Drug Response Prediction	GraTransDRP
Baptista	2023	March	A systematic evaluation of deep learning methods for the prediction of drug synergy in cancer	na
Wu	2023	March	DROEG: a method for cancer drug response prediction based on omics and essential genes integration	DROEG
Nguyen	2021	Feb	Graph convolutional networks for drug response prediction	GraphDRP
Tang	2021	Feb	Explainable drug sensitivity prediction through cancer pathway enrichment	PathDSP
Park	2021	May	Super.FELT: supervised feature extraction learning using triplet loss for drug response prediction with multi-omics data	Super.FELT
Ma	2021	Jan	Few-shot learning creates predictive models of drug response that translate from high-throughput screens to individual patients	TCRP
Elmarakeby	2021	Sept	Biologically informed deep neural network for prostate cancer discovery	PNet
Nguyen	2022	July	Machine learning-based tissue of origin classification for cancer of unknown primary diagnostics using genome-wide mutation features	CUPLR
Koras	2021	Aug	Interpretable deep recommender system model for prediction of kinase inhibitor efficacy across cancer cell lines	DEERS
Feng	2021	Dec	AGMI: Attention-Guided Multi-omics Integration for Drug Response Prediction with Graph Neural Networks	AGMI
Xu	2021	Jan	Auto-HMM-LMF: feature selection based method for prediction of drug response via autoencoder and hidden Markov model	Auto-HMM-LMF
Xu	2019	March	Autoencoder Based Feature Selection Method for Classification of Anticancer Drug Response	AutoBoturaRF
Daoud	2020	June	Q-Rank: Reinforcement Learning for Recommending Algorithms to Predict Drug Sensitivity to Cancer Therapy	Q-Rank
Liu	2020	Dec	DeepCDR: a hybrid graph convolutional network for predicting cancer drug response	DeepCDR
Sharifi-Noghabi	2020	July	MOLI: multi-omics late integration with deep neural networks for drug response prediction	MOLI
Liu	2019	July	Improving prediction of phenotypic drug response on cancer cell lines using deep convolutional network	tCNNs
Chiu	2021	Aug	Predicting and characterizing a cancer dependency map of tumors with deep learning	DeepDEP
Chiu	2019	Jan	Predicting drug response of tumors from integrated genomic profiles by deep neural networks	DeepDR
Joo	2019	Dec	A Deep Learning Model for Cell Growth Inhibition IC50 Prediction and Its Application for Gastric Cancer Patients	DeepIC50
